# Supplementary material for: Microstructural Gradational Properties of Sn-Doped Gallium Oxide Heteroepitaxial Layers Grown Using Mist Chemical Vapor Deposition
Source: Materials (Basel). 2022 Jan 29;15(3):1050. doi: 10.3390/ma15031050 (PMC8838345; doi:10.3390/ma15031050)
Supplement: Supplementary file 1 [file materials-15-01050-s001.zip]

Archive with 1 entries (1 files):
- materials-1547891-SI.pdf
